# Supplementary material for: Neural networks differentiate between Middle and Later Stone Age lithic assemblages in eastern Africa
Source: PLoS One. 2020 Aug 26;15(8):e0237528. doi: 10.1371/journal.pone.0237528 (PMC7449415; doi:10.1371/journal.pone.0237528)
Supplement: S1 Data — (XLSX) [file pone.0237528.s002.xlsx]

## Sheet: Data
Group	AssID	Backed_Piece	BipolarTech	BladeTech	Borer	Burin	CentripetalTech	CoreTool	Denticulate	LevalloisBladeTech	LevalloisFlakeTech	LevalloisPointTech	Notch	PlatformCore	PointTech	RTBifacial	Scraper	Industry	Code1	Code2	Code3	Code4	Ref
4_MIS2_LSA	AladiSpringsLSA	1	1	1	1	1	0	0	1	0	0	0	1	1	1	0	1	LSA	0	1	0	0	Gossa et al. 2012
4_MIS2_LSA	Kiese II_10	1	1	1	0	0	1	0	0	0	0	0	0	0	0	0	1	LSA	0	1	0	0	Tryon et al. 2018
4_MIS2_LSA	Kiese II_3	1	1	1	0	0	1	0	0	0	0	0	0	0	0	0	1	LSA	0	1	0	0	Tryon et al. 2018
4_MIS2_LSA	Kiese II_4	1	1	1	0	0	1	0	0	0	0	0	0	0	1	0	1	LSA	0	1	0	0	Tryon et al. 2018
4_MIS2_LSA	Kiese II_5	1	1	1	0	0	1	0	0	0	0	0	0	0	1	0	1	LSA	0	1	0	0	Tryon et al. 2018
4_MIS2_LSA	Kiese II_6	1	1	1	0	0	1	0	0	0	0	0	0	0	1	0	1	LSA	0	1	0	0	Tryon et al. 2018
4_MIS2_LSA	Kiese II_7	1	1	1	0	0	1	0	0	0	0	0	0	0	0	0	1	LSA	0	1	0	0	Tryon et al. 2018
4_MIS2_LSA	Kiese II_8	1	1	1	0	0	1	0	0	0	0	0	0	0	1	0	1	LSA	0	1	0	0	Tryon et al. 2018
4_MIS2_LSA	Kiese II_9	1	1	1	0	0	1	0	0	0	0	0	0	0	0	0	1	LSA	0	1	0	0	Tryon et al. 2018
4_MIS2_LSA	LukenyaHill_GvJm16_B	1	1	1	1	1	0	0	0	0	0	0	0	1	1	1	1	LSA	0	1	0	0	Merrick 1975
4_MIS2_LSA	LukenyaHillGvJm22_E120_150	1	1	1	1	1	0	0	0	0	1	0	0	1	0	0	1	LSA	0	1	0	0	Tryon et al. 2015
4_MIS2_LSA	Mumba_M_III_77	1	0	0	0	0	0	0	0	0	0	0	0	0	0	0	1	LSA	0	1	0	0	Mehlman 1989
4_MIS2_LSA	Munyama Cave	1	1	1	1	0	0	1	0	0	0	0	0	0	0	0	1	LSA	0	1	0	0	van Noten 1971
4_MIS2_LSA	Pange_ya_Saidi_5	1	1	1	1	1	1	0	0	0	1	0	0	1	1	0	0	LSA	0	1	0	0	Shipton et al. 2018
4_MIS2_LSA	Pange_ya_Saidi_6	1	1	1	0	1	1	0	0	0	0	0	1	1	1	0	1	LSA	0	1	0	0	Shipton et al. 2018
4_MIS2_LSA	Pange_ya_Saidi_7.5	0	1	0	0	0	1	0	0	0	0	0	0	1	0	0	0	LSA	0	1	0	0	Shipton et al. 2018
1_MIS34_LSA	Enkapune_ya_Muto_DBL	1	1	1	1	1	0	0	0	0	0	0	1	0	0	0	1	LSA	0	1	0	0	Slater 2016
1_MIS34_LSA	Enkapune_ya_Muto_GG	1	1	1	0	1	0	0	0	0	0	0	1	0	0	0	1	LSA	0	1	0	0	Slater 2016
1_MIS34_LSA	Kiese II_11	1	1	1	0	0	1	0	0	0	0	0	0	0	0	0	1	LSA	0	1	0	0	Tryon et al. 2018
1_MIS34_LSA	Nasera_4_5	1	1	1	1	1	1	0	0	0	1	0	1	1	1	1	1	LSA	0	1	0	0	Mehlman 1989
1_MIS34_LSA	Pange_ya_Saidi_10	0	1	1	1	0	1	0	0	0	1	0	1	1	0	0	0	LSA	0	1	0	0	Shipton et al. 2018
1_MIS34_LSA	Pange_ya_Saidi_11	1	1	1	0	0	1	0	0	0	1	1	1	1	1	0	1	LSA	0	1	0	0	Shipton et al. 2018
1_MIS34_LSA	Pange_ya_Saidi_12	1	1	1	0	0	1	0	0	0	1	0	1	1	0	0	1	LSA	0	1	0	0	Shipton et al. 2018
1_MIS34_LSA	Pange_ya_Saidi_9	0	1	1	0	0	1	0	0	0	0	0	0	1	0	0	0	LSA	0	1	0	0	Shipton et al. 2018
1_MIS34_LSA	Naisiusiu_1931	1	1	1	0	0	0	0	0	0	0	0	1	0	0	0	1	LSA	0	1	0	0	Leakey et al 1972
1_MIS34_LSA	Naisiusiu_1969insitu	1	1	1	0	0	0	0	0	0	0	0	1	0	0	0	1	LSA	0	1	0	0	Leakey et al 1972
1_MIS34_LSA	Naisiusiu_1972	1	1	1	0	0	0	0	0	0	0	0	0	0	0	0	1	LSA	0	1	0	0	Leakey et al 1972
1_MIS34_LSA	Pange_ya_Saidi_13	0	1	1	0	0	0	0	0	0	1	0	0	1	0	0	0	LSA	0	1	0	0	Shipton et al. 2018
1_MIS34_LSA	Pange_ya_Saidi_14	0	1	1	0	0	0	0	0	0	1	0	0	1	0	0	0	LSA	0	1	0	0	Shipton et al. 2018
1_MIS34_LSA	Pange_ya_Saidi_15	0	1	1	0	0	1	0	0	0	0	0	0	1	0	0	0	LSA	0	1	0	0	Shipton et al. 2018
1_MIS34_LSA	Pange_ya_Saidi_16	0	1	1	0	0	0	0	0	0	0	0	0	1	0	0	0	LSA	0	1	0	0	Shipton et al. 2018
2_MIS34_MSA	LukenyaHill_GvJm46	1	0	1	0	0	1	0	0	0	0	0	1	1	0	0	1	MSA	1	0	1	0	Kelly 1996; Basell 2008
2_MIS34_MSA	Enkapune_ya_Muto_RBL4	1	1	0	0	0	1	0	0	0	0	0	0	0	0	0	1	MSA	1	0	1	0	Basell 2008
2_MIS34_MSA	Fincha Habera 8_10	0	1	1	1	0	0	0	0	0	0	0	0	0	1	0	1	MSA	1	0	1	0	Ossendorf et al. 2019
2_MIS34_MSA	Fincha Habera 8_11	0	0	1	0	0	0	0	0	0	0	0	0	0	1	0	1	MSA	1	0	1	0	Ossendorf et al. 2019
2_MIS34_MSA	Fincha Habera 8_8	0	1	1	0	0	0	0	0	0	0	0	0	0	1	0	0	MSA	1	0	1	0	Ossendorf et al. 2019
2_MIS34_MSA	Fincha Habera 8_9	0	1	1	0	0	0	0	0	0	0	0	0	0	1	0	0	MSA	1	0	1	0	Ossendorf et al. 2019
2_MIS34_MSA	Fincha Habera 9	0	1	1	0	0	0	0	0	0	0	0	0	0	1	0	0	MSA	1	0	1	0	Ossendorf et al. 2019
2_MIS34_MSA	GodaButchia70_110	1	0	1	0	1	0	0	0	1	1	1	1	0	1	0	1	MSA	1	0	1	0	Pleurdeau et al. 2014
2_MIS34_MSA	Karungu_Kisaaka_Main	0	0	1	0	0	0	0	0	0	1	0	0	0	0	0	0	MSA	1	0	1	0	Faith et al 2015
2_MIS34_MSA	Kiese II_18	1	1	0	0	0	1	0	0	0	1	0	0	0	0	0	1	MSA	1	0	1	0	Tryon et al. 2018
2_MIS34_MSA	Kiese II_19	1	1	0	0	0	1	0	0	0	1	0	0	0	1	0	1	MSA	1	0	1	0	Tryon et al. 2018
2_MIS34_MSA	Kiese II_20	1	1	0	0	0	1	0	0	0	1	0	0	0	1	0	1	MSA	1	0	1	0	Tryon et al. 2018
2_MIS34_MSA	Kiese II_21	1	1	0	0	0	1	0	0	0	1	0	0	0	0	0	1	MSA	1	0	1	0	Tryon et al. 2018
2_MIS34_MSA	LaasGeel_SU_711	1	1	1	0	0	1	0	0	0	1	0	0	1	1	0	1	MSA	1	0	1	0	Gutherez et al. 2014
2_MIS34_MSA	LukenyaHillGvJm22_F170_205	1	1	1	0	1	1	0	0	0	1	0	0	1	1	0	1	MSA	1	0	1	0	Tryon et al. 2015
2_MIS34_MSA	Magubike_MSA	1	1	1	1	1	1	0	0	0	1	1	0	1	1	1	1	MSA	1	0	1	0	Bushozi 2011
2_MIS34_MSA	MochenaBorago_LowerT	0	0	1	0	1	0	0	0	0	1	0	0	0	1	0	1	MSA	1	0	1	0	Brandt et al. 2017
2_MIS34_MSA	MochenaBorago_RGroup	1	1	1	1	1	0	0	0	0	1	1	1	0	1	0	1	MSA	1	0	1	0	Brandt et al. 2017
2_MIS34_MSA	MochenaBorago_SGroup	1	1	1	1	1	0	0	0	0	1	1	0	0	1	0	1	MSA	1	0	1	0	Brandt et al. 2017
2_MIS34_MSA	MochenaBorago_UpperT	1	0	1	1	1	0	0	0	0	1	0	1	0	1	0	1	MSA	1	0	1	0	Brandt et al. 2017
2_MIS34_MSA	Mumba_L_III_38	1	1	1	1	0	1	1	0	0	1	0	1	1	1	1	1	MSA	1	0	1	0	Mehlman 1989
2_MIS34_MSA	Mumba_L_V_81	1	1	1	0	0	1	0	0	0	0	0	1	1	1	0	1	MSA	1	0	1	0	Mehlman 1989
2_MIS34_MSA	Mumba_L_VI_38	1	1	1	1	1	1	1	0	0	1	0	1	1	1	1	1	MSA	1	0	1	0	Mehlman 1989
2_MIS34_MSA	Mumba_MU_V_81	1	1	1	1	0	1	0	0	0	1	0	1	1	1	1	1	MSA	1	0	1	0	Mehlman 1989
2_MIS34_MSA	Mumba_U_V_38	1	1	1	1	1	1	0	0	0	1	0	1	1	1	1	1	MSA	1	0	1	0	Mehlman 1989
2_MIS34_MSA	Nasera_12_17	1	1	1	1	0	1	1	0	0	1	0	1	1	1	1	1	MSA	1	0	1	0	Mehlman 1989
2_MIS34_MSA	Nasera_6_7	1	1	1	1	1	1	1	0	0	1	0	1	1	1	1	1	MSA	1	0	1	0	Mehlman 1989
2_MIS34_MSA	Nasera_8/9_11	1	1	1	1	0	1	0	0	0	1	0	1	1	1	1	1	MSA	1	0	1	0	Mehlman 1989
2_MIS34_MSA	Rusinga_Nyamita	0	0	1	0	0	1	0	0	0	1	0	0	1	1	0	0	MSA	1	0	1	0	Tryon et al. 2012
2_MIS34_MSA	Shurmai_MSA	0	0	1	1	0	0	0	1	0	0	0	0	0	1	0	0	MSA	1	0	1	0	Dickson & Gang 2002
2_MIS34_MSA	Mumba_U_VI_A	1	1	1	1	0	1	1	0	0	1	0	1	1	1	1	1	MSA	1	0	1	0	Mehlman 1989
3_MIS5_MSA	Abdur_N_C_S	0	0	1	0	0	0	1	0	0	0	0	0	0	0	0	0	MSA	1	0	0	1	Bruggemann 2004; Walter et al. 2000
3_MIS5_MSA	AdumaA1	0	0	1	1	0	1	1	0	0	1	0	1	0	1	0	1	MSA	1	0	0	1	Yellen 2005
3_MIS5_MSA	AdumaA4C	0	0	0	0	0	0	0	1	0	1	0	1	0	1	0	1	MSA	1	0	0	1	Yellen 2005
3_MIS5_MSA	AdumaA5Ex	0	0	1	1	0	1	1	0	1	1	1	1	1	1	0	1	MSA	1	0	0	1	Yellen 2005
3_MIS5_MSA	AdumaA5ExSurf	0	0	1	1	0	1	1	0	1	1	1	1	1	1	0	1	MSA	1	0	0	1	Yellen 2005
3_MIS5_MSA	AdumaA8	0	0	0	1	0	0	0	1	0	1	1	0	1	1	0	1	MSA	1	0	0	1	Yellen 2005
3_MIS5_MSA	AdumaA8AC	0	0	1	1	0	0	1	1	1	1	1	1	1	1	0	1	MSA	1	0	0	1	Yellen 2005
3_MIS5_MSA	AdumaA8AG	0	0	1	1	0	0	1	1	1	1	1	1	1	1	0	1	MSA	1	0	0	1	Yellen 2005
3_MIS5_MSA	AdumaA8ASurf	0	0	1	1	0	1	1	1	0	0	0	1	1	1	0	1	MSA	1	0	0	1	Yellen 2005
3_MIS5_MSA	AdumaA8B	0	0	0	0	0	0	0	0	0	1	0	0	1	1	0	1	MSA	1	0	0	1	Yellen 2005
3_MIS5_MSA	AdumaVP1/1	0	0	1	1	0	1	0	1	0	1	1	1	1	1	0	1	MSA	1	0	0	1	Yellen 2005
3_MIS5_MSA	AdumaVP1/3	0	0	1	0	0	1	1	0	0	1	1	1	1	1	0	1	MSA	1	0	0	1	Yellen 2005
3_MIS5_MSA	EyasiShore_77_81	0	0	0	1	0	1	1	0	0	1	0	1	0	0	1	1	MSA	1	0	0	1	Mehlman 1989
3_MIS5_MSA	EyasiShore_N_surface	0	0	0	0	0	0	1	0	0	1	0	0	0	1	1	1	MSA	1	0	0	1	Mehlman 1989
3_MIS5_MSA	EyasiShore_W_insitu	0	0	0	0	0	0	0	0	0	1	0	0	0	1	0	0	MSA	1	0	0	1	Mehlman 1989
3_MIS5_MSA	EyasiShore_W_surf	1	1	1	0	0	0	1	0	0	1	0	0	0	1	1	1	MSA	1	0	0	1	Mehlman 1989
3_MIS5_MSA	KapedoTuffs	0	0	1	0	0	1	1	0	0	1	0	0	0	0	0	1	MSA	1	0	0	1	Tryon et al. 2008
3_MIS5_MSA	Karungu_A3Ex	0	0	1	0	0	0	0	0	0	1	0	0	0	0	0	0	MSA	1	0	0	1	Faith et al 2015
3_MIS5_MSA	Karungu_Kisaaka_ZTG	0	0	1	0	0	0	0	0	0	1	0	0	0	0	0	0	MSA	1	0	0	1	Faith et al 2015
3_MIS5_MSA	Marmonet Drift_H4	1	1	1	1	1	1	0	0	0	0	0	1	1	1	0	1	MSA	1	0	0	1	Slater 2016
3_MIS5_MSA	Marmonet Drift_H5	1	1	1	1	1	1	0	0	0	0	0	1	1	1	0	1	MSA	1	0	0	1	Slater 2016
3_MIS5_MSA	Mumba_L_VI_A	1	1	1	1	0	1	1	0	0	1	0	1	1	1	1	1	MSA	1	0	0	1	Mehlman 1989
3_MIS5_MSA	Mumba_VI_B	1	1	1	1	0	1	1	0	0	1	0	1	1	1	1	1	MSA	1	0	0	1	Mehlman 1989
3_MIS5_MSA	Omo_BNS_L3	1	1	1	0	0	1	1	0	1	1	1	0	0	1	0	1	MSA	1	0	0	1	Shea et al. 2008
3_MIS5_MSA	Omo_BNS<50m	1	1	1	0	0	1	1	0	0	1	1	0	1	1	0	1	MSA	1	0	0	1	Shea et al. 2008
3_MIS5_MSA	Pange_ya_Saidi_17	0	1	1	0	0	0	0	0	0	0	0	0	0	1	0	0	MSA	1	0	0	1	Shipton et al. 2018
3_MIS5_MSA	Pange_ya_Saidi_18	0	1	0	0	0	0	0	0	0	1	0	1	1	0	0	1	MSA	1	0	0	1	Shipton et al. 2018
3_MIS5_MSA	Pange_ya_Saidi_19	0	0	1	0	0	1	0	0	0	1	0	1	1	1	0	1	MSA	1	0	0	1	Shipton et al. 2018
3_MIS5_MSA	VictoriaCabera_2	0	0	0	0	0	1	1	1	0	1	0	1	0	0	0	0	MSA	1	0	0	1	Maíllo-Fernández et al. 2019a
3_MIS5_MSA	VictoriaCabera_2a	0	0	1	0	0	1	0	1	0	1	0	0	0	0	0	0	MSA	1	0	0	1	Maíllo-Fernández et al. 2019a
