# Supplementary material for: Neural networks differentiate between Middle and Later Stone Age lithic assemblages in eastern Africa
Source: PLoS One. 2020 Aug 26;15(8):e0237528. doi: 10.1371/journal.pone.0237528 (PMC7449415; doi:10.1371/journal.pone.0237528)
Supplement: S1 Code — (TXT) [file pone.0237528.s003.txt]

% Two-way split of LSA vs. MSA
% 1st March 2020
% Revised May 27th 2020
% SI2way.m (2-way analysis)

clear, clc, close all
tic;
[num,~,~] = xlsread('CB3_NN_May20.xlsx'); % Import data from Excel file
data = num(1:92,1:16)'; % separate tool data
class = num(1:92,18)'; % from class data
clear num
% LSA = 1-31 (31), MSA = 32-92 (61)
% NOTE 0 = LSA, 1 = MSA
nLSA = 31; nMSA = 61;
iter = 1000; % number of iterations (networks to be trained)
Q = size(class,2); % sample size for index creation
out = zeros(iter,Q); % create output matrix
c = zeros(iter,1); % matrix for storing performance of each network
LSA85 = round(nLSA*0.85); MSA85 = round(nMSA*0.85);

for n = 1:iter
    net = patternnet(10); % create network with 10 neurons in hidden layer
    net.trainFcn = 'trainbr';
    net.performFcn = 'sse';
    a = randsample(nLSA,nLSA,false); % random vectors for sorting within LSA
    b = nLSA+randsample(nMSA,nMSA,false); % and MSA
    trainInd = vertcat(a(1:LSA85),b(1:MSA85)); % create indices for training
    valInd = []; % no validation with BR
    % ~15% for testing: 5 LSA, 9 MSA
    testInd = vertcat(a(LSA85+1:end),b(MSA85+1:end)); % and testing
    [trainInd,valInd,testInd] = divideind(Q,trainInd,valInd,testInd); % set indices
    %net.trainParam.showWindow = 0; % this stops the popup window
    [net,~] = train(net,data,class); % train the network
    out(n,1:Q) = net(data); % run the data through the network to get classifications
    test2 = round(net(data)); % rounded data for confusion analysis
    c(n,1) = 1-confusion(test2,class); % proportion correct
end
tt = toc;
save NetBR345v2.mat out c iter tt Q nLSA nMSA


%% FIGURE 7
clear, clc, close all
load NetBR345v2.mat % load output from previous section
[~,sitelabels,~] = xlsread('NSiteLabs.xlsx');
clear txt
pLSA = 1-out; % probabilities of LSA
subplot(2,1,1)
boxplot(pLSA,sitelabels,'LabelOrientation','inline','OutlierSize',3,'Symbol','r.'), hold on
plot([0.5 Q+0.5],[.5 .5],'r--')
plot([nLSA+.5 nLSA+.5],[-.1 1.1],'k-'), hold off
ylim([-.05 1.05])
xlim([0 Q+1])
yticks([0 .5 1])
yticklabels([0 .5 1])
set(gca,'FontSize',12)
ylabel('Pr(LSA)','FontSize',16)
xlabel('Assemblage','FontSize',16)
text(16,1.15,'LSA','FontSize',16,'HorizontalAlignment','center')
text(62,1.15,'MSA','FontSize',16,'HorizontalAlignment','center')
set(gcf,'color','w')
% Run this section, align everything in the figure, then run this:
%% FIGURE 7 continued (Matlab bug work-around)
text_h = findobj(gca,'Type','text');
set(text_h,{'HorizontalAlignment'}, {'right'});
yshift = get(text_h, 'Position');
yshift = cellfun(@(y) [y(1) y(2)+138 y(3)],yshift,'un',0);
set(text_h, {'Position'}, yshift);
text(16,1.15,'LSA','FontSize',16,'HorizontalAlignment','center')
text(62,1.15,'MSA','FontSize',16,'HorizontalAlignment','center')


%% Finding weighted mean probabilities and classifications
% 1-31 are LSA
% 32-92 are MSA
clear, clc, close all
load NetBR345v2.mat
m1 = out; % out = prob MSA
m2 = 1-out; % = prob LSA
clear out tt
a = repmat(c,1,Q);
b = sum(c); % sum of weights
wm = (1/b)*sum(m2.*a); % weighted total for LSA classification
wm(2,:) = (1/b)*sum(m1.*a); % for MIS3 MSA classification
ti = vec2ind(wm)-1; % actual classification based on weighted mean of network ensemble
OPout = wm';
OPout(:,3) = ti;
OPout(1:nLSA,4) = 0;
OPout(nLSA+1:Q,4) = 1;


%% TABLE 3 - Confusion Plot
[num,~,~] = xlsread('CB3_NN_May20.xlsx');
targets = num(1:92,18)';
cp = plotconfusion(targets,wm(2,:));
xticks([1 2])
xticklabels({'LSA','MSA'})
xtickangle(0)
yticks([1 2])
yticklabels({'LSA','MSA'})
ytickangle(90)
set(gca,'FontSize',14)
set(findobj(gca,'type','text'),'fontsize',14)
set(gcf,'color','w')


%% FIGURE 8: percentage of correct classifications for each assemblage
% 1-31 are LSA
% 32-92 are MSA
clear, clc, close all
load NetBR345v2.mat
classi = round(out);
a = 0.1*sum(classi)'; % 0.1 because there are 1,000 runs
a(1:nLSA,1) = 100-a(1:nLSA,1);
[~,sitelabels,~] = xlsread('NSiteLabs.xlsx');
clear txt
b = sum(classi)';
[row,~] = find(b>500);
ti = zeros(Q,1);
ti(row,1) = 1;
T1 = table(sitelabels,a,ti);
% Output in the 'ti' column is 0 if assemblage has been classified as LSA,
% 1 if assemblage has been classified as MSA
X = categorical(sitelabels);
X = reordercats(X,sitelabels);
subplot(2,1,2)
B = bar(X,a,'FaceColor',[.7 .7 .7],'EdgeColor','w'); hold on
[r,~] = find(a<50);
B.FaceColor = 'flat';
B.CData(r,:) = [1 0 0];
set(gca,'TickLength',[0 0])
box off
set(gca,'FontSize',10)
xlabel('Assemblage','FontSize',18)
ylabel('% Correct','FontSize',18)

subplot(2,1,1)
xLSA = [0.5 0.5 30.5 30.5]; yLSA = [0 1 1 0];
xMSA = [31.5 31.5 91.5 91.5]; yMSA = [0 1 1 0];
plot(xLSA,yLSA,'k-'), hold on
plot(xMSA,yMSA,'k-'), hold off
xlim([0 Q])
text(15.5,2,'LSA','FontSize',18,'HorizontalAlignment','center')
text(61.5,2,'MSA','FontSize',18,'HorizontalAlignment','center')
set(gca,'xtick',[])
set(gca,'xticklabel',[])
set(gca,'ytick',[])
set(gca,'yticklabel',[])
box off
set(gca,'XColor','none','YColor','none')
set(gca,'Color','none')
set(gcf,'color','w')


%% Bootstrap: delta confidence intervals
clear, clc, close all
tic;
[num,~,~] = xlsread('CB3_NN_May20.xlsx');
data = num(1:92,1:16)'; % separate tool data
class = num(1:92,18)'; % from class data
clear num
numnet = 1000; % Number of boostrap permutations / networks trained
ntools = size(data,1); nass = size(data,2);
Final = zeros(ntools,2,numnet); % create empty
output = zeros(ntools,2); % output matrices
for m = 1:numnet % Loop through 1000 permutations and networks
    net = patternnet(10); % create network
    net.divideParam.trainRatio = 1; 
    net.divideParam.valRatio = 0;
    net.divideParam.testRatio = 0;
    net.trainParam.showWindow = 0; % this stops the popup window
    net.trainFcn = 'trainbr';
    net.performFcn = 'sse';
    [net,~] = train(net,data,class); % train network
    TEST = net(data); % run actual data through net
    y = rand(1,nass); % 1*92 array of random number between (0,1)
    newclass = double(y<TEST); % find which random numbers are less than output
    net = patternnet(10); % create network
    net.divideParam.trainRatio = 1; 
    net.divideParam.valRatio = 0;
    net.divideParam.testRatio = 0;
    net.trainParam.showWindow = 0; % this stops the popup window
    net.trainFcn = 'trainbr';
    net.performFcn = 'sse';
    [net,~] = train(net,data,newclass); % train network
    test = net(data); % run actual data through net
    for n = 1:ntools % Loop through tool types (as above)
        baxt = data; % copy data
        a = find(baxt(n,:)); % find ones (presences)
        b = find(~baxt(n,:)); % find zeros (absences)
        baxt(n,a) = 0; % set presence to absence
        baxt(n,b) = 1; % set absence to presence
        pert = net(baxt); % run modified data through net
        comp = pert-test; % calculate difference
        % negative values here mean classification to a given MIS was
        % LESS likely after the change
        comp1 = comp(:,a); % Split into false absences
        comp2 = comp(:,b); % and false presences
        %s1 = size(comp1,2); % Note sample size
        %s2 = size(comp2,2); % of each
        output(n,1) = mean(comp1,2); % mean difference for false absences
        %output(n,2) = s1; % output sample size for above
        output(n,2) = mean(comp2,2); % mean difference for false presences
        %output(n,4) = s2; % output sample size for above
        Final(1:ntools,1:2,m) = output; % Copy 'output' into the 'Final' matrix
    end
end
sampsize = sum(data,2);
sampsize(:,2) = nass-sampsize(:,1);
ttime = toc;
save BS345v2NewDeltaCI.mat Final sampsize ttime ntools nass % save results


%% Bootstrap post-processing
% This generates output for Table 8

clear, clc, close all
load BS345v2NewDeltaCI.mat
effmeans = zeros(ntools,2); % empty matrix for means
effUpercs = zeros(ntools,2); % empty matrix for 95%CLs
effLpercs = zeros(ntools,2);
for n = 1:ntools
    effmeans(n,1) = median(Final(n,1,:));
    effmeans(n,2) = median(Final(n,2,:));
    effLpercs(n,1) = prctile(Final(n,1,:),2.5); % lower CL for p->a
    effLpercs(n,2) = prctile(Final(n,2,:),2.5); % lower CL for a->p
    effUpercs(n,1) = prctile(Final(n,1,:),97.5); % lower CL for p->a
    effUpercs(n,2) = prctile(Final(n,2,:),97.5); % lower CL for a->p
end
clear Final
Lpc = effmeans-effLpercs;
Upc = effUpercs-effmeans;
[~,tools,~] = xlsread('NToolLabs.xlsx');
% Table for LSA predictors
% Structure is removal(2.5pc, median, 97.5pc, n), addition(2.5pc, median,
% 97.5pc, n)
varNames = {'Tool','RLower','RMedian','RUpper','RNum','ALower','AMedian','AUpper','ANum'};
TLSA = table(tools,effLpercs(:,2),effmeans(:,2),effUpercs(:,2),sampsize(:,1),...
    effLpercs(:,1),effmeans(:,1),effUpercs(:,1),sampsize(:,2),'VariableNames',varNames);

% NOTE: In the 2-way comparison positive values mean that classification as
% MSA is more likely, since LSA = 0, MSA = 1


%% FIGURE 10: Coefficients of the 16 tool types
% NOTE: does not clear matrices generated by above section
x = (1:1:ntools)';
x2 = (0.775:1:ntools)';
x3 = (1.225:1:ntools+1)';
x4 = (0.5:1:ntools)';
%[~,txt,~] = xlsread('Final345.xlsx');
%toollabels = txt(1,2:26)';
C = cellstr(tools);
%clear txt
subplot(3,1,1)
h1 = bar(x,effmeans(:,2),'BarWidth',.8);
hold on
set(h1,'FaceColor',[.8 .8 1])
set(h1,'EdgeColor','k')
errorbar(x,effmeans(:,2),Lpc(:,2),Upc(:,2),'LineStyle','none',...
    'Color','b','CapSize',5)
xticks(x4)
xlim([.5 ntools+.5])
set(gca,'XGrid','on')
set(gca,'Xticklabel',[])
set(gca,'FontSize',14)
ylabel('Removal','FontSize',18)
ll = min(min(effLpercs(:,2)))-.1;
uu = max(max(effUpercs(:,2)))+.1;
ylim([ll uu])
yl = ylim;
for n = 1:ntools
nval = num2str(sampsize(n,1));
text(n,yl(2)+.1,nval,'FontSize',14,'HorizontalAlignment','center');
end
text(0,yl(2)+.1,'n =','FontSize',14)
hold off
ylim([-0.5 0.5])
yticks([-0.4 -0.2 0 0.2 0.4])

subplot(3,1,2)
h2 = bar(x,effmeans(:,1),'BarWidth',.8);
hold on
set(h2,'FaceColor',[.8 .8 1])
set(h2,'EdgeColor','k')
errorbar(x,effmeans(:,1),Lpc(:,1),Upc(:,1),'LineStyle','none',...
    'Color','b','CapSize',5)
xticks(x4)
xlim([.5 ntools+.5])
set(gca,'XGrid','on')
set(gca,'Xticklabel',[])
text(x,repmat(min(min(effLpercs(:,1)))-.12,ntools,1),C,'FontSize',14,...
    'HorizontalAlignment','right','Rotation',90,'VerticalAlignment','middle')
set(gca,'FontSize',14)
ylabel('Addition','FontSize',18)
ll2 = min(min(effLpercs(:,1)))-.1;
uu2 = max(max(effUpercs(:,1)))+.1;
ylim([ll2 uu2])
yl = ylim;
for n = 1:ntools
nval = num2str(sampsize(n,2));
text(n,yl(2)+.1,nval,'FontSize',14,'HorizontalAlignment','center');
end
text(0,yl(2)+.1,'n =','FontSize',14)
hold off
ylim([-0.5 0.5])
yticks([-0.4 -0.2 0 0.2 0.4])
set(gcf,'color','w')
