# Supplementary material for: Neural networks differentiate between Middle and Later Stone Age lithic assemblages in eastern Africa
Source: PLoS One. 2020 Aug 26;15(8):e0237528. doi: 10.1371/journal.pone.0237528 (PMC7449415; doi:10.1371/journal.pone.0237528)
Supplement: S2 Code — (TXT) [file pone.0237528.s004.txt]

% 3-way analysis using Bayesian regularization
% 1st March 2020
% Updtaed May 27th 2020
% SI3way.m

clear, clc, close all
tic;
[num,~,~] = xlsread('CB3_NN_May20.xlsx'); % Import data from Excel file
data = num(1:92,1:16)'; % separate tool data
class = num(1:92,19:21)'; % from class data
clear num
% LSA = 1-31 (31), MI3&4 MSA = 32-62 (31), MIS5 MSA = 63-92 (30)
% NOTE 100 = LSA, 010 = MIS3&4 MSA, 001 = MIS5 MSA
iter = 1000; % number of iterations (networks to be trained)
Q = 92; % sample size for index creation
out = zeros(iter*3,Q); % create output matrix
c = zeros(iter,1); % matrix for storing performance of each network
x = 1; y = 3; % counters for logging
nLSA = 31; n34MSA = 31; n5MSA = 30;
nLSA85 = round(0.85*nLSA,0); n34MSA85 = round(0.85*n34MSA);
n5MSA85 = round(0.85*n5MSA,0);
for n = 1:iter
    net = patternnet(10); % create network with 10 neurons in hidden layer
    net.trainFcn = 'trainbr';
    net.performFcn = 'sse';
    a = randsample(nLSA,nLSA,false); % random vectors for sorting within LSA
    b = nLSA+randsample(n34MSA,n34MSA,false); % MIS3 MSA
    d = nLSA+n34MSA+randsample(n5MSA,n5MSA,false); % and Earlier MSA
    trainInd = vertcat(a(1:nLSA85),b(1:n34MSA85),d(1:n5MSA85)); % create indices for training
    valInd = []; % no validation with BR
    testInd = vertcat(a(nLSA85+1:nLSA),b(n34MSA85+1:n34MSA),d(n5MSA85+1:n5MSA)); % and testing
    [trainInd,valInd,testInd] = divideind(Q,trainInd,valInd,testInd); % set indices
    %net.trainParam.showWindow = 0; % this stops the popup window
    [net,~] = train(net,data,class); % train the network
    out(x:y,1:Q) = net(data); % run the data through the network to get classifications
    test2 = round(net(data)); % rounded data for confusion analysis
    c(n,1) = 1-confusion(test2,class); % proportion correct
    x = x+3; y = y+3; % increase counter values per iteration
end
tt = toc;
save NetBR345.mat out c iter tt Q nLSA n34MSA n5MSA


%% FIGURE 4
clear, clc, close all
load NetBR345.mat % load output from previous section
[~,sitelabels,~] = xlsread('NSiteLabs.xlsx'); % read assemblage labels
x1 = 1:3:iter*3; x2 = 2:3:iter*3; x3 = 3:3:iter*3; % Separate output into
pLSA = out(x1,:); % probabilities of LSA
pMIS3MSA = out(x2,:); % MIS3 MSA
pMIS45MSA = out(x3,:); % and Earlier MSA classification
subplot(3,1,1)
boxplot(pLSA,'LabelOrientation','inline','OutlierSize',3,'Symbol','r.'), hold on
plot([0.5 Q+.5],[.5 .5],'r--')
plot([31.5 31.5],[-.1 1.1],'k-')
plot([62.5 62.5],[-.1 1.1],'k-'), hold off
ylim([-.05 1.05])
xlim([0 Q+1])
yticks([0 .5 1])
yticklabels([0 .5 1])
set(gca,'FontSize',12)
ylabel('Pr(LSA)','FontSize',16)
text(16,1.15,'LSA','FontSize',16,'HorizontalAlignment','center')
text(47,1.15,'MIS3&4 MSA','FontSize',16,'HorizontalAlignment','center')
text(77.5,1.15,'MIS5 MSA','FontSize',16,'HorizontalAlignment','center')

subplot(3,1,2)
boxplot(pMIS3MSA,'LabelOrientation','inline','OutlierSize',3,'Symbol','r.'), hold on
plot([0.5 Q+.5],[.5 .5],'r--')
plot([31.5 31.5],[-.1 1.1],'k-')
plot([62.5 62.5],[-.1 1.1],'k-'), hold off
ylim([-.05 1.05])
xlim([0 Q+1])
yticks([0 .5 1])
yticklabels([0 .5 1])
ax = gca; ax.YAxisLocation = 'right';
%set(get(gca,'YLabel'),'Rotation',270)
set(gca,'FontSize',12)
ylabel('Pr(MIS3&4 MSA)','FontSize',16)

subplot(3,1,3)
boxplot(pMIS45MSA,sitelabels,'LabelOrientation','inline','OutlierSize',3,'Symbol','r.'), hold on
plot([0.5 Q+.5],[.5 .5],'r--')
plot([31.5 31.5],[-.1 1.1],'k-')
plot([62.5 62.5],[-.1 1.1],'k-'), hold off
ylim([-.05 1.05])
xlim([0 Q+1])
yticks([0 .5 1])
yticklabels([0 .5 1])
set(gca,'FontSize',12)
ylabel('Pr(MIS5 MSA)','FontSize',16)
xlabel('Assemblage','FontSize',16)
set(gcf,'color','w')

% Run this section, then align everything in the figure, then run this:
%% FIGURE 4 continued (Matlab bug work-around)
text_h = findobj(gca,'Type','text');
set(text_h,{'HorizontalAlignment'}, {'right'});
yshift = get(text_h, 'Position');
yshift = cellfun(@(y) [y(1) y(2)+138 y(3)],yshift,'un',0);
set(text_h, {'Position'}, yshift);


%% FIGURE 5: Finding weighted mean probabilities and classifications

clear, clc, close all
load NetBR345.mat
nd = iter*3;
a = 1:3:nd; b = 2:3:nd; d = 3:3:nd;
m1 = out(a,:); m2 = out(b,:); m3 = out(d,:);
clear out a b d
a = repmat(c,1,Q);
b = sum(c); % sum of weights
wm = (1/b)*sum(m1.*a); % weighted total for LSA classification
wm(2,:) = (1/b)*sum(m2.*a); % for MIS3 MSA classification
wm(3,:) = (1/b)*sum(m3.*a); % and for Earlier MSA classification
OPout = wm';
OPout(1:nLSA,4) = 1;
OPout(nLSA+1:nLSA+n34MSA,4) = 2;
OPout(nLSA+n34MSA+1:nLSA+n34MSA+n5MSA,4) = 3;
% NOTE: OPout is now passed to Origin Pro for FIGURE 5 (ternary plot)


%% TABLE 1 - Confusion Table
[num,~,~] = xlsread('CB3_NN_May20.xlsx');
targets = num(1:92,19:21)';
cp = plotconfusion(targets,wm);
xticks([1 2 3])
xticklabels({'LSA','MIS3 MSA','MIS4&5 MSA'})
xtickangle(0)
yticks([1 2 3])
yticklabels({'LSA','MIS3 MSA','MIS4&5 MSA'})
ytickangle(90)
set(gca,'FontSize',14)
set(findobj(gca,'type','text'),'fontsize',14)
set(gcf,'color','w')
 

%% FIGURE 6: percentage of correct classifications for each assemblage

% 1-31 are LSA
% 32-62 are MIS3 MSA
% 63-92 are Earlier MSA
clear, clc, close all
load NetBR345.mat
classi = zeros(iter,Q);
x = 1; y = 3;
% This loop returns the classification for each assemblage from each
% network; LSA should be 1, MIS3 MSA 2, and Earlier MSA 3
for n = 1:iter
    classi(n,:) = vec2ind(out(x:y,:));
    x = x+3; y = y+3;
end
a = zeros(3,Q);
% This loop finds the percentage of times networks classify each assemblage
% as 1, 2, or 3
for n = 1:Q
    a(1,n) = (100/iter)*length(find(classi(:,n)==1));
    a(2,n) = (100/iter)*length(find(classi(:,n)==2));
    a(3,n) = (100/iter)*length(find(classi(:,n)==3));
end
% This returns the percentage of correct classifications for each
% assemblage
final(1,1:31) = a(1,1:31);
final(1,32:62) = a(2,32:62);
final(1,63:92) = a(3,63:92);
final = final';
[~,sitelabels,~] = xlsread('NSiteLabs.xlsx');
% This finds the actual overall classification for each assemblage (i.e.
% returns the classifcation that has the greatest support)
ti = vec2ind(a); ti = ti';
T = table(sitelabels,final,ti);

X = categorical(sitelabels);
X = reordercats(X,sitelabels);
subplot(2,1,2)
B = bar(X,final,'FaceColor',[.7 .7 .7],'EdgeColor','w'); hold on
[r,~] = find(final<50);
B.FaceColor = 'flat';
cm = [1 0 0]; cm = repmat(cm,length(r),1);
B.CData(r,:) = cm;
set(gca,'TickLength',[0 0])
box off
set(gca,'FontSize',10)
xlabel('Assemblage','FontSize',18)
ylabel('% Correct','FontSize',18)

subplot(2,1,1)
xLSA = [0.5 0.5 30.5 30.5]; yLSA = [0 1 1 0];
xMSA = [31.5 31.5 61.5 61.5]; yMSA = [0 1 1 0];
xMSA5 = [62.5 62.5 91.5 91.5]; yMSA5 = [0 1 1 0];
plot(xLSA,yLSA,'k-'), hold on
plot(xMSA,yMSA,'k-')
plot(xMSA5,yMSA5,'k-'), hold off
xlim([0 Q])
text(15.5,2,'LSA','FontSize',18,'HorizontalAlignment','center')
text(46.5,2,'MIS3&4 MSA','FontSize',18,'HorizontalAlignment','center')
text(77,2,'MIS5 MSA','FontSize',18,'HorizontalAlignment','center')
set(gca,'xtick',[])
set(gca,'xticklabel',[])
set(gca,'ytick',[])
set(gca,'yticklabel',[])
box off
set(gca,'XColor','none','YColor','none')
set(gca,'Color','none')
set(gcf,'color','w')


%% Bootstrap: delta confidence intervals
% This is a conditional bootstrap following Baxt & White (1995)

clear, clc, close all
tic;
[num,~,~] = xlsread('CB3_NN_May20.xlsx'); % Import data from Excel file
data = num(1:92,1:16)'; % separate tool data
class = num(1:92,19:21)'; % from class data
clear num
ntools = size(data,1); nass = size(data,2);
numnet = 1000; % Number of boostrap permutations / networks trained
Final = zeros(ntools,6,numnet); % create empty
output = zeros(ntools,6); % output matrices
for m = 1:numnet % Loop through 1000 permutations and networks
    net = patternnet(10); % create network
    net.divideParam.trainRatio = 1; % Use all data for training
    net.divideParam.valRatio = 0;
    net.divideParam.testRatio = 0;
    net.trainFcn = 'trainbr';
    net.performFcn = 'sse';
    %net.trainParam.showWindow = 0; % this stops the popup window
    [net,~] = train(net,data,class); % train network
    TEST = net(data); % run actual data through net
    y = rand(1,nass); % 1*92 array of random number between (0,1)
    newclass = zeros(3,nass); % empty class matrix
    for z = 1:nass
        [B,I] = maxk(TEST(:,z),3);
        if y(z) < B(1)
            newclass(I(1),z) = 1;
        elseif y(z) >= B(1) && y(z) < B(1)+B(2)
            newclass(I(2),z) = 1;
        else
            newclass(I(3),z) = 1;
        end
    end
    net = patternnet(10); % create network
    net.divideParam.trainRatio = 1; % Use all data for training
    net.divideParam.valRatio = 0;
    net.divideParam.testRatio = 0;
    net.trainFcn = 'trainbr';
    net.performFcn = 'sse';
    %net.trainParam.showWindow = 0; % this stops the popup window
    [net,~] = train(net,data,newclass); % train network
    test = net(data); % run actual data through net
    for n = 1:ntools % Loop through tool types (as above)
        baxt = data; % copy data
        a = find(baxt(n,:)); % find ones (presences)
        b = find(~baxt(n,:)); % find zeros (absences)
        baxt(n,a) = 0; % set presence to absence
        baxt(n,b) = 1; % set absence to presence
        pert = net(baxt); % run modified data through net
        comp = pert-test; % calculate difference
        % negative values here mean classification to a given MIS was
        % LESS likely after the change
        comp1 = comp(:,a); % Split into false absences
        comp2 = comp(:,b); % and false presences
        %s1 = size(comp1,2); % Note sample size
        %s2 = size(comp2,2); % of each
        output(n,1:3) = mean(comp1,2); % mean difference for false absences
        %output(n,2) = s1; % output sample size for above
        output(n,4:6) = mean(comp2,2); % mean difference for false presences
        %output(n,4) = s2; % output sample size for above
        Final(1:ntools,1:6,m) = output; % Copy 'output' into the 'Final' matrix
    end
end
ttime = toc;
sampsize = sum(data,2);
sampsize(:,2) = nass-sampsize(:,1);
save BS345NewDeltaCI.mat Final sampsize ttime ntools nass % save results

 
%% Bootstrap post-processing
% This generates output for Tables 3, 4, and 5
 
clear, clc, close all
load BS345NewDeltaCI.mat
clear ttime
effmeans = zeros(ntools,6); % empty matrix for means
effUpercs = zeros(ntools,6); % empty matrix for 95%CLs
effLpercs = zeros(ntools,6);
for n = 1:ntools
    effmeans(n,1) = median(Final(n,1,:));
    effmeans(n,2) = median(Final(n,2,:));
    effmeans(n,3) = median(Final(n,3,:));
    effmeans(n,4) = median(Final(n,4,:));
    effmeans(n,5) = median(Final(n,5,:));
    effmeans(n,6) = median(Final(n,6,:));
    effLpercs(n,1) = prctile(Final(n,1,:),2.5); % lower CL for p->a
    effLpercs(n,2) = prctile(Final(n,2,:),2.5); % lower CL for a->p
    effLpercs(n,3) = prctile(Final(n,3,:),2.5); % lower CL for p->a
    effLpercs(n,4) = prctile(Final(n,4,:),2.5); % lower CL for a->p
    effLpercs(n,5) = prctile(Final(n,5,:),2.5); % lower CL for p->a
    effLpercs(n,6) = prctile(Final(n,6,:),2.5); % lower CL for a->p
    effUpercs(n,1) = prctile(Final(n,1,:),97.5); % lower CL for p->a
    effUpercs(n,2) = prctile(Final(n,2,:),97.5); % lower CL for a->p
    effUpercs(n,3) = prctile(Final(n,3,:),97.5); % lower CL for p->a
    effUpercs(n,4) = prctile(Final(n,4,:),97.5); % lower CL for a->p
    effUpercs(n,5) = prctile(Final(n,5,:),97.5); % lower CL for p->a
    effUpercs(n,6) = prctile(Final(n,6,:),97.5); % lower CL for a->p
end
clear Final
Lpc = effmeans-effLpercs;
Upc = effUpercs-effmeans;
[~,tools,~] = xlsread('NToolLabs.xlsx');
% Table for LSA predictors
% Structure is removal(2.5pc, median, 97.5pc, n), addition(2.5pc, median,
% 97.5pc, n)
varNames = {'Tool','RLower','RMedian','RUpper','RNum','ALower','AMedian','AUpper','ANum'};
TLSA = table(tools,effLpercs(:,1),effmeans(:,1),effUpercs(:,1),sampsize(:,1),...
    effLpercs(:,4),effmeans(:,4),effUpercs(:,4),sampsize(:,2),'VariableNames',varNames);
% Table for MIS3 MSA predictors
TMIS3MSA = table(tools,effLpercs(:,2),effmeans(:,2),effUpercs(:,2),sampsize(:,1),...
    effLpercs(:,5),effmeans(:,5),effUpercs(:,5),sampsize(:,2),'VariableNames',varNames);
% Table for Earlier MSA predictors
TEarlierMSA = table(tools,effLpercs(:,3),effmeans(:,3),effUpercs(:,3),sampsize(:,1),...
    effLpercs(:,6),effmeans(:,6),effUpercs(:,6),sampsize(:,2),'VariableNames',varNames);
 
 
%% FIGURE 9: Coefficients of the 16 tool types
% NOTE: does not clear matrices generated by above section
% Note bar colour coding is the same as the ternary plot
x = (1:1:ntools)';
x2 = (0.775:1:ntools)';
x3 = (1.225:1:ntools+1)';
x4 = (0.5:1:ntools)';
C = cellstr(tools);
clear txt
subplot(2,1,1)
h1 = bar(x,effmeans(:,1:3),'BarWidth',1);
hold on
set(h1(1),'FaceColor',[.7 .7 1]) % b
set(h1(2),'FaceColor',[1 .7 .7]) % r
set(h1(3),'FaceColor',[.7 1 .7]) % g
%set(h1(1),'EdgeColor','b') % b
%set(h1(2),'EdgeColor','r') % r
%set(h1(3),'EdgeColor','g') % g
errorbar(x,effmeans(:,2),Lpc(:,2),Upc(:,2),'LineStyle','none',...
    'Color','r','CapSize',5)
errorbar(x2,effmeans(:,1),Lpc(:,1),Upc(:,1),'LineStyle','none',...
    'Color','b','CapSize',5)
errorbar(x3,effmeans(:,3),Lpc(:,3),Upc(:,3),'LineStyle','none',...
    'Color','g','CapSize',5)
legend([h1(1) h1(2) h1(3)],{'LSA','MIS3&4 MSA','MIS5 MSA'},'FontSize',14,...
    'Orientation','horizontal')
legend('boxoff')
xticks(x4)
yticks([-0.4 -0.2 0 0.2 0.4])
xlim([.5 ntools+.5])
set(gca,'XGrid','on')
set(gca,'Xticklabel',[])
set(gca,'FontSize',14)
ylabel('Removal','FontSize',18)
ll = min(min(effLpercs(:,1:3)))-.1;
uu = max(max(effUpercs(:,1:3)))+.1;
ylim([ll uu])
yl = ylim;
for n = 1:ntools
    nval = num2str(sampsize(n,1)); 
    text(n,yl(2)+.1,nval,'FontSize',14,'HorizontalAlignment','center');
end
text(0,yl(2)+.1,'n =','FontSize',14)
hold off

subplot(2,1,2)
h2 = bar(x,effmeans(:,4:6),'BarWidth',1);
hold on
set(h2(1),'FaceColor',[.7 .7 1]) % b
set(h2(2),'FaceColor',[1 .7 .7]) % r
set(h2(3),'FaceColor',[.7 1 .7]) % g
errorbar(x,effmeans(:,5),Lpc(:,5),Upc(:,5),'LineStyle','none',...
    'Color','r','CapSize',5)
errorbar(x2,effmeans(:,4),Lpc(:,4),Upc(:,4),'LineStyle','none',...
    'Color','b','CapSize',5)
errorbar(x3,effmeans(:,6),Lpc(:,6),Upc(:,6),'LineStyle','none',...
    'Color','g','CapSize',5)
xticks(x4)
yticks([-0.4 -0.2 0 0.2 0.4])
xlim([.5 ntools+.5])
set(gca,'XGrid','on')
set(gca,'Xticklabel',[])
text(x,repmat(min(min(effLpercs(:,4:6)))-.12,ntools,1),C,'FontSize',14,...
    'HorizontalAlignment','right','Rotation',90,'VerticalAlignment','middle')
set(gca,'FontSize',14)
ylabel('Addition','FontSize',18)
ll2 = min(min(effLpercs(:,4:6)))-.1;
uu2 = max(max(effUpercs(:,4:6)))+.1;
ylim([ll2 uu2])
yl = ylim;
for n = 1:ntools
    nval = num2str(sampsize(n,2)); 
    text(n,yl(2)+.1,nval,'FontSize',14,'HorizontalAlignment','center');
end
text(0,yl(2)+.1,'n =','FontSize',14)
hold off
set(gcf,'color','w')
